# Supplementary material for: Rapid Classification of Clostridioides difficile Strains Using MALDI-TOF MS Peak-Based Assay in Comparison with PCR-Ribotyping
Source: Microorganisms. 2021 Mar 23;9(3):661. doi: 10.3390/microorganisms9030661 (PMC8004610; doi:10.3390/microorganisms9030661)
Supplement: Supplementary file 1 [file microorganisms-09-00661-s001.zip]

Archive with 3 entries (2 files):
- Supplementary materials/
- Supplementary materials/Supplementary Table 1.docx
- Supplementary materials/Supplementary Table 2.docx
